# Supplementary material for: The flavonoid agathisflavone modulates the microglial neuroinflammatory response and enhances remyelination
Source: Pharmacol Res. 2020 Sep;159:104997. doi: 10.1016/j.phrs.2020.104997 (PMC7482432; doi:10.1016/j.phrs.2020.104997)
Supplement: Supplementary file 1 [file mmc1.zip]

Archive with 1 entries (1 files):
- DataProfile_5066912.xml
