# Supplementary material for: The flavonoid agathisflavone modulates the microglial neuroinflammatory response and enhances remyelination
Source: Pharmacol Res. 2020 Sep;159:104997. doi: 10.1016/j.phrs.2020.104997 (PMC7482432; doi:10.1016/j.phrs.2020.104997)
Supplement: Supplementary file 1 [file mmc1.zip › DataProfile_5066912.xml]

<?xml version="1.0" encoding="UTF-8" standalone="no"?><data:data><datasets><author>costasl@ufba.br</author><type>0</type><dataset><value>1</value><reason>Data will be made available on request</reason><comments/></dataset></datasets></data:data>
